# Supplementary material for: The timing of differentiation and potency of CD8 effector function is set by RNA binding proteins
Source: Nat Commun. 2022 Apr 27;13:2274. doi: 10.1038/s41467-022-29979-x (PMC9046422; doi:10.1038/s41467-022-29979-x)
Supplement: Supplementary file 6 — Source Data [file 41467_2022_29979_MOESM6_ESM.zip]

Archive with 13 entries (13 files):
- Source Data Figure 1.xlsx
- Source Data Figure 2.xlsx
- Source Data Figure 3.xlsx
- Source Data Figure 4.xlsx
- Source Data Figure 5.xlsx
- Source Data Figure 6.xlsx
- Source Data Figure 7.xlsx
- Source Data SF2.xlsx
- Source Data SF3.xlsx
- Source Data SF4.xlsx
- Source Data SF5.xlsx
- Source Data SF6.xlsx
- Source Data SF7.xlsx
