# Supplementary material for: The timing of differentiation and potency of CD8 effector function is set by RNA binding proteins
Source: Nat Commun. 2022 Apr 27;13:2274. doi: 10.1038/s41467-022-29979-x (PMC9046422; doi:10.1038/s41467-022-29979-x)
Supplement: Supplementary file 6 — Source Data [file 41467_2022_29979_MOESM6_ESM.zip › Source Data Figure 1.xlsx]

## Sheet: Figure 1a
	Wild Type
Day
4	92.18	98.24	101.4	102.5	100.04	105.06	101.59	99.9	103.02	100.04
5	90.88	94.47	100.04	101.3	101.79	106.26	103.34	98.32	102.35	96.42
6	86.42	93.82	92.93	93.61	95.88	101.15	100.82	91.1	102.54	91.44
7	79.66	84.65	85.81	86.25	86.22	93.28	98.93	82.01	99.42	87.87
8	76.25	80	80.78	80.89	82.52	89.91	100.87	78.72	99.03	81.35
9	78.08	82.21	76.47	81.25	86.08	91.77	105.08	82.11	104.61	78.55
10	81	86	77	76	90	98.97	102.81	89.92	105.76	73.48
	ZFP36 KO
Day
4	97.3	99.39	95.34	99.76	100	102.21	98.74	100.08	100.52	103.83	100.7
5	94.22	97.14	93.02	101.73	97.73	103.29	100.32	99.11	101.53	102.93	98.82
6	86.81	94.53	88.4	97.09	91.92	101.04	96.11	93.41	101.8	100.62	95.41
7	81.79	84.59	81.46	86.3	82.92	91.36	87.48	84.48	97.55	101.36	90.82
8	78.85	89.2	82.73	89.54	85.54	86.37	83.84	82.09	97.41	98.05	94.14
9	78.98	93.06	87.39	93.99	91.57	86.11	86.43	83.31	105.45	99.47	97.7
10	81.95	98.46	92	97.3	92	94.18	89.92	90.98	107.07	101.62	102.52

## Sheet: Figure 1b
	Wild Type
Day
4	91.1	92.93	97.58	93.74	95.61	95.06	103.28	99.9	97.8
5	86.99	87.45	93.58	88.85	90.62	88.92	99.86	100.97	98.61
6	83.19	82.61	87.17	83.96	85.35	83.4	94.38	99.81	97.85
7	76.25	75.8	79.67	76.33	80.64	76.59	86.05	89.86	86.7
8	75.23	72.79	77.7	74.91	73.71	72.82	82.45	88.24	80.51
9	71.57	69.28	74.34	72.67	70.16	69.28	76.27	91.57	87.92
10	79.21	98.28	92.68
	ZFP36L1 KO
Day
4	100.55	100.51	90.64	92.6	101.02	101.25	91.73	100.54	95.35	101.82
5	99.06	92.07	83.27	93.81	100.34	91.53	87.2	102.37	94.14	102.19
6	93.47	86.57	80.83	88.46	91.08	84.89	81.1	102.74	84.75	88.68
7	81.17	80.05	76.05	80.68	82.69	78.75	77.48	108.04	77.83	82.74
8	77.99	77.26	72.69	76.67	78.46	74.47	74.86	109.87	73.55	77.77
9	73.8	73.67	69.38	72.53	72.51	73.73	70.57	106.12	73	78.63
10	77.68	69.52	107.86	73.65	83.7

## Sheet: Figure 1c
	Wild Type
Day
4	97.62	97.57	101.61	102.98	99.18	97.62	97.99	101.66	98.76	95.52	91.95	97.75	98.58	100	96.2	100.22	100.13	100.83	97.04	98.72
5	96.9	99.09	100.53	105.05	98.6	94.16	91.56	102.88	95.37	92.98	85.9	91.6	96.5	100	97	99.37	97.14	98.22	97.81	97.57
6	89.54	94.77	86.45	92.78	94.99	88.02	85.09	100.24	87.21	86.95	82.1	88.2	94	101	96.2	96.04	87.47	87.86	87.83	96.39
7	81.45	87.16	82.09	88.27	80.51	82.03	79.65	95.64	80.53	81.59	77.1	82.6	84.8	98	88	85.1	80.84	81.32	80.76	86.5
8	79.33	80.86	79.51	83.49	80.65	78.52	75.36	99.21	76.88	74.63	73.7	79.4	80.7	101	83.8	81.88	76.25	75.31	76.3	82.52
9	83.36	83.16	87.74	88.04	86.76	81.77	75.54	101.8	76.16	71.42	73.13	85.71	79.7	103	89.3	84.47	72.71	82	75.48	87.98
10	89.75	93	95.26	92.87	92.34	85.75	82.19	101.95	77.86	73.51	86.1	91.1	84.6	103	92.5	88.42	79.48	89.22	77.51	94.95
	dKO
Day
4	99.11	99.37	103.9	95.08	104.35	102.77	101.61	100.23	99.35	96.42	101.2	96.7	101.3	94.25	101.6	98.3	100.4	100.9	99.47
5	101.23	99.7	106.67	94.31	102.47	98.45	101.69	99.38	99.15	94.35	100.9	96.2	102.3	87.8	104.24	99.77	101.54	101.55	99.59
6	94.74	99.11	102.9	90.62	98.25	94.08	96.22	99.31	94.11	87.06	97.5	94.4	96	83.8	97.03	99.55	104.86	97.79	96.66
7	92.89	91.45	91.33	85.15	90.87	88.73	96.01	90.63	87.98	82.28	90.3	87.8	86.4	78.5	93.82	95.66	100.93	87.26	88.5
8	97.48	93.58	101.21	89.18	95.36	90.28	101.94	98.82	81.8	80.04	96.4	88.8	91.1	80.1	90.48	95.31	100.2	90.12	87.13
9	101.76	99.79	108.75	94.74	102.29	95.25	103.55	101.55	87.74	82.45	101	92	96.1	83.1	100.28	98.75	96.59	92.78	91.72
10	100.13	101	108.49	93.04	106.51	95.96	103.98	103.62	92.23	90.51	102	95.6	99.4	90.1	101.36	102.45	99.02	98.44	98.47

## Sheet: Figure 1d
		no of mice dead			Survival proportion
	Days elapsed	WT	dKO		Days elapsed	WT	dKO
	8	1			0	100	100
	9	1			8	92.8571	92.8571
	9	1			9	78.5714	78.5714
	10	1			10	50
	10	1			11	42.8571
	10	1			12	28.5714
	8		1		13	21.4286
	9		1		14	21.4286	78.5714
	14		0
	14		0
	14		0
	14		0
	10	1
	11	1
	12	1
	12	1
	13	1
	14	0
	14	0
	14	0
	9		1
	14		0
	14		0
	14		0
	14		0
	14		0
	14		0
	14		0

## Sheet: Figure 1e
Days	Wild Type
4	457053100	186616000	79490340	241462700	8397990	1289703	823132	1826690	1793680
7	152582500	245935900	127626600	135862000
8	78424.5	6081.41	657567	2375100	105384
10	1265.4	1311.66	3954.1	562.393	4143.75	2182.54	318.297	1864.98	19979.7	4669.24
Days	dKO
4	25551870	48044270	562572	231568	1952823	17347850	4448725	552406	1267722
7	9606600	25336480	28544060	31060580
8	475.08	143379	2939400	1902.78	4411.5
10	1	458.449	1	1	1	1	751.54	206.87	126.7	2599.34

## Sheet: Figure 1f
Days post infection	WT	Cell Numbers x10^6
4	0.00361692	0.00349518	0.00176218	0.00219186	0.0025749	0.00321483	0.00582619	0	0.00308061
7	0.323301	0.0637305	0.288766	0.128182
8	0.196651	0.184599	0.622603	0.188896	0.336382
10	2.97	2.26	4.02	4.36	3.46	1.29	1.48	1.19	1.92	3.03	1.1	1.48	1.6	0.87	0.92
Days post infection	dKO	Cell Numbers x10^6
4	0.000935337	0.00152541	0.00276384	7.01731e-05	0.00085549	0.00517369	0.00237389	0.00728787	0.00977483
7	0.46318	0.391217	0.368813	0.107576
8	0.197729	0.214757	0.18106	0.0716912	0.151939
10	1.23	1.43	2.14	2.56	1.22	1.11	0.83	2.16	0.85	0.52	1.17	0.43	1.33

## Sheet: Figure 1g
Days post infection	WT	Frequencies in %
4	2.1	0.81	1.14	1	1.3	1.14	1.52	0	0.75
7	11	10	12	9.2	10
8	11	10	12	9.2	10
10	26.8	32.2	28.9	34.8	27.9	20.7	20.6	13.4	39.1	30.7	21.8	27.4	21.7	13.5	20.4
Days post infection	dKO	Frequencies in %
4	0.34	0.27	0.7	0.48	0.48	1.22	0.42	2.27	1.79
7	17	15	18	10
8	11.8	10.6	12	11	6
10	12.1	10.1	14.7	19.9	9.79	14.4	11.2	28.4	6.73	15.2	23.9	8.1	29.2	15.5

## Sheet: Figure 1h
Day	Wild Type	Frequencies in %
4	9	12	7	24	17	18	18	18
8	37	34	37	38	33
10	34	38	43	35	35	44	48	54	46	44
Day	dKO	Frequencies in %
4	44	29	39	26	18	27	28	15
8	33	36	37	28	40
10	62	63	56	55	70	73	65	64	65

## Sheet: Figure 1i
	Granzyme B geo mean
	WT	dKO
	505	903
	770	990
	684	843
	610	921
	437
	975	1306
	1039	1328
	1082	1308
	1023	1196
	1079	1319

## Sheet: Figure 1j
	WT	dKO
	16.833	37.9179
	49.7688	56.9141
	45.4072	72.9909
	32.7988	58.6315
	40.724	69.7339
	55.0993	69.7726
	64.9469	85.6791
	48.3477	78.1662
