# Supplementary material for: The timing of differentiation and potency of CD8 effector function is set by RNA binding proteins
Source: Nat Commun. 2022 Apr 27;13:2274. doi: 10.1038/s41467-022-29979-x (PMC9046422; doi:10.1038/s41467-022-29979-x)
Supplement: Supplementary file 6 — Source Data [file 41467_2022_29979_MOESM6_ESM.zip › Source Data Figure 2.xlsx]

## Sheet: Figure 1a
Day	Wild Type
0	100	100	100	100	100	100	100	100	100	100	100	100
1	101.529	97.0238	99.5332	99.2841	101.378	99.0826	101.581	101.048	99.0213	100	100.605	101.509
2	100.785	99.127	99.2997	100.492	100.585	98.9679	100.342	102.183	99.1915	100.206	99.9193	99.6029
3	102.149	97.1429	99.113	99.9553	100.543	100.382	101.453	101.441	96.8936	100.248	100.363	100.079
4	103.646	101.305	100.1	101.133	103.091	100.774	101.069	102.183	102.044	100.796	103.635	98.1818							102.906	102.576	100.34	101.651	102.621	101.39	104.504	100.436	102.381	102.282	103.34	100.994
5	99.5312	101.355	102.662	101.751	104.985	102.081	102.138	103.502	105.061	101.045	102.424	99.0455	102.774	102.828	98.8413	102.548	98.0373	99.9016	99.7009	98.9083	98.1277	100.537	100.04	98.4511	103.967	99.3254	99.3464	100.85	101.378	101.988
6	94.8958	95.8333	100	91.8641	100.997	98.4027	96.4359	99.1371	101.119	95.4726	98.158	97.5	96.7883	101.246	90.5794	93.0467	92.8361	93.0644	96.1111	99.9127	95.1489	91.7458	97.0968	99.0866	101.488	99.5238	96.3119	95.9732	96.785	100.688
7	87.2396	89.7088	97.0869	85.6334	93.6191	93.03	87.6782	91.1675	97.2263	88.1592	99.8546	90.5	89.8297	101.246	84.9874	85.9342	87.5368	85.9813	89.7436	103.886	89.4043	86.3393	89.3145	96.5052	94.0083	100.397	89.4958	90.783	90.3131	97.974
8	81.7708	84.1365	94.2742	80.0721	87.1884	89.6902	82.1283	85.0761	97.7129	84.4776	103.296	84.5909	83.3577	100.288	79.7985	81.104	88.0275	80.3246	85.5983	103.406	86.2553	82.4598	88.9113	98.4114	88.1405	99.9206	82.5397	84.6532	84.4676	98.6239
9	76.6667			81.2049			85.2342	82.9949		88.3085		79.4091	83.8443	102.972	75.6171	76.5393	91.7566	76.5863	87.6923	102.882	88	83.863	93.0645	100.04	89.0909	100.278	81.1858	86.3982	83.048	102.294
Day	dKO
0	100	100	100	100	100	100	100	100	100	100	100
1	102.744	101.708	102.943	101.632	101.818	101.303	100.127	101.784		99.9229	98.9916	101.68
2	101.429	101.75	102.076	100.873	102.833	101.711	99.236	101.826		99.9615	103.151	102.049
3	103.12	102.458	102.491	100.228	104.102	102.688	98.7267	100.415		100.116	100.252	100.533
4	103.05	100.979	108.917	101.721	100.905	101.111	100.222	101.364	105.876	105.228	105.364	104.717							98.8115	101.245	103.391	101.302	104.344	103.722	103.75	102.453	100.114	101.987	104.318
5	100.139	99.8136	106.761	102.151	100.857	102.667	101.197	102.172	103.386	101.426	100.718	104.853	97.319	100.895	101.08	97.8446	99.4396	101.542	100.042	100.498	100.116	101.723	102.213	103.91	101.167	100.566	102.581	105.243	102.037
6	99.769	99.9534	102.646	101.291	96.1429	101.111	94.0576	102.02	99.4024	94.3916	100.287	101.814	88.1501	96.2771	100.687	97.1429	99.8981	95.4673	99.7453	96.722	99.8844	101.765	103.115	103.496	101.583	102	101.442	103.89	103.422
7	99.8152	100.839	92.1117	100.669	87.6191	95.4222	87.3614	103.485	95.7171	87.5	96.6475	100.998	81.0188	89.7267	99.6073	97.6942	95.1605	91.7757	100.722	89.4191	98.5357	94.8739	104.631	104.21	101.625	92.9434	94.4213	100.592	100.774
8	97.7819	97.6701	85.5953	100.86	82.7619	94.9778	81.6851	101.616	92.5299	82.8897	88.6015	103.674	76.7828	85.2498	104.615	96.2406	100	96.028	99.4058	84.2739	92.1387	95.084	103.156	103.421	101.792	92.3774	92.1442	98.2241	97.6375
9		100.559	87.8001		83.6667		79.2905		94.1235	78.0893			76.2467	81.0085	102.356	100.401	103.311	99.1121	101.91	85.9751	93.9884	99.3697	105.738	102.669	103.167	94.6792	90.74	102.326	100.204

## Sheet: Figure 1b
	Lung cell numbers
	Recipient	Donor	Recipient	Donor
	WT	WT	dKO	dKO
	10346.7	19557.3	38811.5	2289.35
	23571.1		20964.6	1950.97
	30679.2	6016.8	39036.6	7214.39
	53310.3	13840.1	27328.7	4806.4
	31056.3	36925.9	58472.7	4110.49
	47429	33658.8	45330.4	3300.87
	Spleen cell numbers
	Recipient	Donor	Recipient	Donor
	WT	WT	dKO	dKO
	88365.6	94256.7	92500.2	9777.91
	13870.7		52979.4	18771.4
	64967.6	21577.1	141968	47499.6
	101535	58036.7	55809.7	26012.3
	60292.9	102859	108504	14933.2
	88799.3	98248.9	69550.1	19481.2

## Sheet: Figure 1c
	MPEC	Frequencies %		SLEC	Frequencies %
	WT	dKO		WT	dKO
	15	9.9		14.8	29.4
	10.4	6.53		21	51.2
	12.4	4.21		13	27.2
	16.5	5.13		6.44	33.3
	12	4.5		20.5	16.7
	10.5	9		16.5	51.4
	18	12.9		17.8	20.5
	15	12.8		34	24
	16	8.21		22.7	34.2
	21	8.81		12.5	36
	16.3	17.3		24	14.3
	15.3	9.3		29	35.2

## Sheet: Figure 1d
	TNF IFN douple poducers Frequencies %
	Lung
	WT	dKO
	1.85	9.1
	3.56	11.4
	1.73	6
	4.07	5.9
	2.22	7.06
	0.24	1.51
	0.44	0.6
	0.23	1.08
	0.4	1
	0.32	1.91
	0.62

## Sheet: Figure 1e
	TNF IFN douple poducers Frequencies %
	Spleen
	WT	dKO
	7.87	15.5
	3.92	14
	3.66	11
	6.31	5.01
	4.25	3.7
	2	20.1
	2	3
	3	6.55
	4.7	5
	1.6	8
	4

## Sheet: Figure 1f
	GranzymeB poducers Frequencies %
	Lung
	WT	dKO
	7	35
	25	20
	45	50
	27	74
	11	55
	25	24
	14	21
	14	22
	24	36
	41	31
	22	29
	20	45

## Sheet: Figure 1g
	GranzymeB poducers Frequencies %
	Spleen
	WT	dKO
	26	19
	23	18
	16	36
	23	35
	15	40
	16	37
	12	54
	33	31
	47	50
	39	69
	10	55
	12	31
