# Supplementary material for: The timing of differentiation and potency of CD8 effector function is set by RNA binding proteins
Source: Nat Commun. 2022 Apr 27;13:2274. doi: 10.1038/s41467-022-29979-x (PMC9046422; doi:10.1038/s41467-022-29979-x)
Supplement: Supplementary file 6 — Source Data [file 41467_2022_29979_MOESM6_ESM.zip › Source Data Figure 3.xlsx]

## Sheet: Figure 3b
	WT
CTL to target ratio	Killing (%)
0:1	0	0	0	0	0	0	0
0.25:1	14.8	10.9	14.8	14.8	30.4	18.5	25.8
0.5:1	24.5	12.5	14.8	14.8	36	22.6	32.5
0.75:1	34.9	25.8	24.5	24.5	48.7	32.1	45
1:1	42.7	37.4	34.9	34.9	57.8	33.8	51.9
2:1	65.8	41.7	42.7	42.7	62	60	82.1
	dKO
CTL to target ratio	Killing (%)
0:1	0	0	0	0	0	0
0.25:1	35.9	59.9	27.2	43.6	48	36
0.5:1	54.5	74.3	51.1	63.2	64.8	46.6
0.75:1	69.2	81.8	66.4	72.4	73	69.5
1:1	73.6	85.6	77.5	77.5	81	67.8
2:1	89.8	91.3	88.4	88.5	91.9	88.8

## Sheet: Figure 3c
	Cas9 Non Targeting Guide
CTL to target ratio	Killing (%)
0:1	0	0	0
0.25:1	13.1	13.1	8.4
0.5:1	22.7	25.1	20.4
0.75:1	26.6	31.3	18.2
1:1	32.7	48.8	31.3
2:1	33.2	52.3	37.3
CTL to target ratio	Cas9 dKO
0:1	0	0	0
0.25:1	12	14.5	12.7
0.5:1	23.6	21.1	21.4
0.75:1	32.7	34.9	33.5
1:1	45.9	39.3	33.8
2:1	66.4	58.6	54.8

## Sheet: Figure 3e
geo mean TNF		geo mean GzmB
WT	dKO	WT	dKO
1218.25	1673.5	654.225	1113.15
808.6	2154.2	777.9	1258.7
784.4	1807.2	876.4	1446.2
817.15	1672.2	722.6	1348.9
792.9	1981.1	1034	1269.5
1365.7	2514.2	586	1527
1128.35	1693.9	673.05	903.6
1271.1		323

## Sheet: Figure 3g
geo mean TNF		geo mean GzmB
WT	dKO	WT	dKO
1427.7	2403.1	473.3	624.4
1620.7	2004.8	631.4	589.4
1428.6	1844.4	514.8	569.5
1389.7	2884.8	796.55	544.3
1188.3	2858.5	617.1	543.95
1146.6	2038.8	664.3	403.9
