# Supplementary material for: The timing of differentiation and potency of CD8 effector function is set by RNA binding proteins
Source: Nat Commun. 2022 Apr 27;13:2274. doi: 10.1038/s41467-022-29979-x (PMC9046422; doi:10.1038/s41467-022-29979-x)
Supplement: Supplementary file 6 — Source Data [file 41467_2022_29979_MOESM6_ESM.zip › Source Data Figure 4.xlsx]

## Sheet: Figure 4b
Cluster I early induced target genes
(time h)	Nfkb2	Mapk6	Rnf19b	Nfkb1	Hspa5	Kdm6b	Pim1	Mat2a	Sema7a	Bax	Eef1e1	Socs1	Ell2	Egr1	Rel	Gfi1	Ifrd1	Cd274	Slc4a7	Arl5b	Slc7a1	Slc7a5	Gadd45b	Med14	Skil	Spred1	Zmynd19	Rhob
0	0	0	0	0	0	0	0	0	0	0	0	0	0	0	0	0	0	0	0	0	0	0	0	0	0	0	0	0
6	1.78762	1.87753	1.5725	1.78807	2.07503	1.97368	1.68502	1.86941	1.54322	3.74771	2.82956	1.44913	2.73663	2.82513	1.59169	2.53192	2.04832	3.21564	1.49789	3.96853	1.48521	1.48331	2.5595	1.85524	1.51896	1.43579	1.30358	1.58027
18	0.56737	1.00921	1.09212	1.28161	1.17572	-0.728819	0.432991	0.540767	0.886927	0.481629	0.992366	0.454061	1.26115	-0.300419	1.13524	0.0803924	0.250265	0.448111	0.857924	0.606896	0.300966	1.11018	0.971432	0.700636	0.285818	0.345664	1.13095	1.1482
Cluster II stabely induced target genes
(time h)	Ccl3	Ccl4	Tnf	Il2	Myc	Plk3	Nr4a1	Irf8	Phlda1	Rgs1	Il2ra	Ybx3	Cdkn1a	Hk2	Cish	Dusp4	Map2k3	Tfrc	Plk2	Mrto4	Mif	Cd200	Pdgfb	Xbp1	Sh3rf1	Etf1	Pdia6	Srsf7	Lyar	Ccdc50	Mafg	Adk	Bcl2l1	Atf6	Tomm40	Zeb2	Marcksl1	Rnf149	Tnfrsf1b	Rasgef1b	Atf3	Ncl	Cpd	IRF4
0	0	0	0	0	0	0	0	0	0	0	0	0	0	0	0	0	0	0	0	0	0	0	0	0	0	0	0	0	0	0	0	0	0	0	0	0	0	0	0	0	0	0	0	0
6	7.60551	8.45368	3.00285	2.66421	1.93301	3.02323	4.46282	3.54911	1.99485	3.77598	2.64763	2.72223	6.01772	3.20825	3.99427	3.96853	3.21564	2.55644	4.04411	1.78807	1.41385	1.82683	2.64022	1.46693	2.68995	1.38881	1.33676	1.78109	1.77646	1.42435	1.79373	2.99452	1.38262	1.55182	1.56162	3.24284	2.57996	1.81266	1.63677	3.28356	5.90278	1.65355	2.99386	6.78274
18	6.4603	6.79782	1.82918	3.34585	1.32912	1.30503	2.46924	2.44613	2.35011	4.11494	2.3641	3.74421	3.45906	3.14196	3.5655	4.97945	1.58415	2.7564	3.63511	1.61762	2.00192	3.76854	2.75348	1.56588	1.7748	1.4069	1.7343	1.49978	1.96002	2.76556	1.39004	1.95535	1.92942	1.47634	1.44406	2.49047	2.94488	1.32344	1.48049	2.82519	1.87873	1.70178	4.51756	5.76642
Cluster II late induced target genes
(time h)	Top2a	Cd28	Acot7	Hmgcr	Cdc45	C1qbp	Hsp90ab1	Srsf2	Ybx1	Eif5a	Stip1	Txn1	Ranbp1	Cd44	Hspe1	Npm1	Dut	Ldlr	Fkbp1a	Hnrnph1	Ezh2	Srsf1	Kntc1	Mcm4	Rrm2	Hdgf	Nsun2	St13	Smc2	Ptms	Mcm2	Rsl1d1	Cdk2	Cct8	Tfdp1	Cdk6	Bcl2l11	Pfas	Coq7	Pclaf	Cdk1	Fkbp4	Cbx5	Pou2f2	Ran	Cnih4	Slc25a13	Bard1	Ammecr1
0	0	0	0	0	0	0	0	0	0	0	0	0	0	0	0	0	0	0	0	0	0	0	0	0	0	0	0	0	0	0	0	0	0	0	0	0	0	0	0	0	0	0	0	0	0	0	0	0	0
6	-0.86655	0.930233	0.90259	0.883182	-0.111709	1.03002	0.821472	1.29162	0.922838	1.28802	1.02798	1.08195	1.0918	1.22585	0.917747	1.0082	-0.454638	0.478448	1.09742	0.518267	0.36497	1.00976	-0.599969	-0.047599	-1.32659	0.758936	1.26119	0.659032	0.272769	0.565388	0.294114	1.25289	-0.00682752	0.883055	0.990638	0.0636207	1.14399	0.999634	0.534089	-1.29352	-0.658444	0.660771	-0.046531	1.24441	1.09286	0.981309	1.196	0.354292	0.65132
18	1.56568	2.11551	2.47409	1.34624	2.70064	1.41052	1.37263	1.4527	1.52005	1.68112	1.54718	1.93398	1.64332	2.31667	1.85962	1.65497	1.44139	1.40172	2.18162	1.30801	1.75409	1.51258	2.43897	1.46819	1.30678	1.39472	1.37473	1.39141	1.47301	1.38638	1.66712	1.43742	1.71224	1.43355	1.91781	1.79464	1.99358	1.40984	1.45866	1.77048	1.96655	1.35484	1.9321	2.29254	1.61863	1.76016	2.22889	1.31428	1.39087
Values represent log2FC
