# Supplementary material for: The timing of differentiation and potency of CD8 effector function is set by RNA binding proteins
Source: Nat Commun. 2022 Apr 27;13:2274. doi: 10.1038/s41467-022-29979-x (PMC9046422; doi:10.1038/s41467-022-29979-x)
Supplement: Supplementary file 6 — Source Data [file 41467_2022_29979_MOESM6_ESM.zip › Source Data Figure 5.xlsx]

## Sheet: Figure 5b
	WT
hours	Frequency of IL2+ (%)
0	0	0	0.052	0.029
3	0.4	3.26	4.99	2.91
6	14	13.6	12.6
10	7.6	9.51	8.72	8.39
16	4	2.59	2.58	2.81
24	1.275	0.45	0.66	1.62
	dKO
hours	Frequency of IL2+ (%)
0	0	0	0.03	0.24
3	1.9	6.83	7.68	6.43
6	22	31	27.5
10	17	14	20.4	19.5
16	11.7	6.1	9.82	17.2
24	5.7	1.27	1.74	6.54

## Sheet: Figure 5c
	WT
hours	geo mean CD25
0
3	1320	1513	1287	1450
6	7328	7438	4086
10	16945	17102	12369	9500
16	39757	45323	28381	16500
24	22037	24543	13732	23500
	dKO
hours	geo mean CD25
0
3	1119	1336	1092	1186
6	6217	7033	3472
10	14969	14675	10232	9400
16	40030	45034	27413	16500
24	35519	43836	34784	30500

## Sheet: Figure 5d
	WT
hours	geo mean IL2
0
3	2296	2407	1264	2241
6	2412	2631	2766
10	3002	3091	2200	2183
16	3398	2015	2278	2021
24	810	2538	2248	1421
	dKO
hours	geo mean IL2
0
3	4227	3410	2623	4524
6	4371	5167	4208
10	3352	2702	2985	3862
16	2348	2901	2880	2436
24	870	3097	2858	1508

## Sheet: Figure 5e
	WT
hours	RQ IL2 mRNA
0	4e-05		2e-05
1,5	0.01581	0.08481	0.0482
3	0.24362	1.1786	0.62686
6	0.51781	1.33843	0.77787
16	0.07205	0.6835	0.11264
	dKO
hours	RQ IL2 mRNA
0	4e-05	6e-05	3e-05
1,5	0.06284	0.12904	0.10651
3	1.54665	2.84151	1.81481
6	3.21671	3.87604	3.45815
16	0.38596	0.47592	0.56495

## Sheet: Figure 5f
	WT
Time (min)	Expression RQ (Log2)
0	1	1	1
15	0.216266	0.289581	0.552023
30	0.228697	0.0860361	0.238215
60	0.0457024	0.378996	0.0816449
90	0.0848429	0.0858705	0.0836175
	dKO
Time (min)	Expression RQ (Log2)
0	1	1	1
15	0.633621	1.43392	2.72802
30	0.983944	1.4073	1.35906
60	0.220754	1.43362	0.868269
90	0.713167	0.497289	1.04509

## Sheet: Figure 5g
	WT
Time (h)	Expression RQ
0	0.00032	0.16395	0.01603
1,5	0.0503	0.17444	0.36713
3	1.61436	0.31513	1.70729
	dKO
Time (h)	Expression RQ
0	0.00192	0.02634	0.00115
1,5	0.03178	0.20241	0.19749
3	0.77199	2.12573	1.11899
