# Supplementary material for: The timing of differentiation and potency of CD8 effector function is set by RNA binding proteins
Source: Nat Commun. 2022 Apr 27;13:2274. doi: 10.1038/s41467-022-29979-x (PMC9046422; doi:10.1038/s41467-022-29979-x)
Supplement: Supplementary file 6 — Source Data [file 41467_2022_29979_MOESM6_ESM.zip › Source Data Figure 6.xlsx]

## Sheet: Figure 6e
	WT
time (h)	geo mean NFKB2
0	2052	2239	2322	3072	3493	3016
3	4272	4087	4444	5891	6574	5859
6	5279	5407	6020	8295	8861
18	7677		8793	15959	18264	16382
24	10186	7548	12308	18932	21490	21353
	dKO
time (h)	geo mean NFKB2
0	3347	3647	3708	4894	5250	5521
3	6684	7189	6773	9765	8801	8953
6	8343	9054	8573	11339	11884	11301
18	10629	11302	10936	20483	17552	19589
24	14236	19708	17326	25494	30291	28580

## Sheet: Figure 6f
	WT
time (h)	geo mean NFKB2
0	368	414	435	406	482	425
3	1433	1320	1518	1497	1838	1599
6	1773	1790	2213	2222	2750
	dKO
time (h)	geo mean NFKB2
0	549	575	607	505	593	651
3	1714	1892	1661	2238	1896	1961
6	2201	2742	2236	2409	2846	2485

## Sheet: Figure 6g
	Granzyme B Eomes expressing cells (%)
	WT	dKO
	9	58
	8	57
	21	58
