# Supplementary material for: The timing of differentiation and potency of CD8 effector function is set by RNA binding proteins
Source: Nat Commun. 2022 Apr 27;13:2274. doi: 10.1038/s41467-022-29979-x (PMC9046422; doi:10.1038/s41467-022-29979-x)
Supplement: Supplementary file 6 — Source Data [file 41467_2022_29979_MOESM6_ESM.zip › Source Data Figure 7.xlsx]

## Sheet: Figure 7b
		WT
	Generation	1.6	CD3 ug/ml		5	CD3 ug/ml		10	CD3 ug/ml
	0	8850.47	13256.9	9383.14	7344.85	11029.7	8679.92	6632.54	8241.55	5037.93
	1	587.726	844.699	107.043	1056.94	2864.2	2594.54	5188.19	6121.11	3699.73
	2	0	0	0	1040.15	4070.17	4269.2	13725	15903.3	10626.9
	3	0	0	0	1023.35	4220.92	4764.52	22491.7	27747.9	17599
	4	0	0	0	564.3	2502.4	2806.82	20910.8	22529.7	16699.4
	5	0	0	0	0	0	0	0	0	0

## Sheet: Figure 7c
		dKO
	Generation	1.6	CD3 ug/ml		5	CD3 ug/ml		10	CD3 ug/ml
	0	26933.5	21006.8	17469.6	15716.7	14745.2	12794.9	9587.52	10325	11121.5
	1	1604.99	1699.73	1538.18	4888.15	5478.41	4765.64	4823.54	5553.07	6212.13
	2	1298.45	0	472.958	12147.1	14404.9	10847.9	13011.6	14502.5	16682.2
	3	1553.32	0	392.001	29035.9	26654.8	22066.6	33199	37869.6	40196.1
	4	1832.3	0	347.262	39558	29377	25033.5	50021.9	51115.4	52270.8
	5	0	0	0	27437.5	19509	14834.7	33943.4	42624.5	29392.4

## Sheet: Figure 7e
	WT				dKO
CD28 log2 (ug/ml)	Cell No				Cell No
-2	24426.3	68263.9	42671.1		204663	164139	235828
-1	60325.2	115965	73057.7		190476	138970	230565
0	85469.8	131516	90507.4		257432	215761	299241
1.32	176458	193069	185797		284255	261676	305318
2.3	243746	237942	206711		332112	292410	390630
3.3	364402	348642	358019		366616	297264	385264

## Sheet: Figure 7f
		WT
		0 µg/ml CD28			0,5 µg/ml CD28			1 µg/ml CD28			2,5 µg/ml CD28			5 µg/ml CD28				10µg/ml CD28
Generation
0		4248.26	10959.6	6528.93	4406.25	10944.1	7201.33	3944.68	11260.7	6142.24	3956.96	10187.1	5181.19	3537.54	8990.6	6083.12	3170.81	6134.65	5351.66
1		1463.49	1981.9	2129.68	2070.71	2824.59	2499.58	2407.01	2645.38	2363.5	2041.34	2802.18	3340.99	3843.74	2743.4	2960.86	5055.5	3812.01	5393.77
2		3183.81	5903.48	4376.04	6658.22	7408.69	6671.78	7320.68	7225.19	7506.35	10843	8649.24	9752.08	17472.5	11019	9715.78	27949	21020.8	25620
3		6263.98	13554.3	9462.43	16361.6	19812.5	16668.5	21480.2	21021	19189.2	37699	29222.7	34251.9	58013.2	38180.9	36939	93697.8	77283.3	92020
4		6204.29	18856.2	11736.6	19664.2	36586.5	22244.4	30861.1	42050.6	30760	70506.7	64485.7	68145.6	98653.2	85464.9	72251.6	155846	141786	137874
5		2538.57	12918.4	6099.94	9282.42	27505.5	13350.5	16590.8	34890.2	17380.1	43075.5	57640.5	50226.1	53251.5	71335.8	56703.7	70131.3	84236.1	74803.7
6		317.726	3595.38	1880.97	1440.22	9442.11	3760.57	2419.13	10698.1	6086.39	7355.81	17884.7	13318.8	7782.97	18472.9	20202.8	7458.11	13216.5	15837.6

## Sheet: Figure 7g
		dKO
		0 µg/ml CD28			0,5 µg/ml CD28			1 µg/ml CD28			2,5 µg/ml CD28			5 µg/ml CD28				10µg/ml CD28
Generation
0		17800	11902.2	25474.7	16301.3	18934.4	21142.2	14639.8	25423.5	22467.5	14756	22257.4	13947.5	13152.7	16904.4	16091	10738.9	13936.8	16038
1		4622.62	16188.8	3948.58	4244.06	2917.81	5084.02	5007.19	4031.43	5444.07	5167.37	3758.86	5952.69	5289.76	3655.15	6123.89	5803.68	4417.94	11791
2		10253.2	5874.86	9526.05	11990.9	6918.54	13034.9	14086.7	11126.4	17393.9	19527.7	13357.2	22356.7	21107.3	16426.3	25955.8	31403.5	18621.6	52881.6
3		30566.6	13866.4	32393.4	34031.5	21539.5	42115.7	47010.1	32544.8	52230	66766.9	45396	74914.8	76306.7	59941.5	92238.8	102362	71260.8	137155
4		61148.7	31501.3	65089.1	60085.1	37920.2	72389.9	89565.8	60480.8	99569.2	105522	89124.3	118655	128242	110889	155677	143940	117113	126092
5		53479.9	39577.2	66257.7	45411.8	33610.1	57657.3	64637.2	56904.6	78939	59151.8	68898.2	59708.4	73546.9	69561.6	81029.9	63411	61438.8	35856.8
6		23150.9	29432	29294.6	15734.5	14185.3	16332.5	19336.8	21625.4	20412.1	11662.8	16612.7	8328.62	13105.6	13428.5	11269.9	7784.44	9519.5	2767.72

## Sheet: Figure 7i
	WT geo mean NFKB2
CD3	10186	7548	12308
CD3 CD28	15354	18664	22565
CD3 IL2	11250	12557	12740
	dKO geo mean NFKB2
CD3	14236	19708	17326
CD3 CD28	22092	26272	23688
CD3 IL2	17262	19900	18175

## Sheet: Figure 7k
	WT geo mean IRF8
CD3	1239	1152	1420
CD3 CD28	1918	1625	1366
CD3 IL2	1697	1880	1914
	dKO geo mean IRF8
CD3	1614	2079	2063
CD3 CD28	1996	2255	1955
CD3 IL2	2343	2462	2416
