# Supplementary material for: The timing of differentiation and potency of CD8 effector function is set by RNA binding proteins
Source: Nat Commun. 2022 Apr 27;13:2274. doi: 10.1038/s41467-022-29979-x (PMC9046422; doi:10.1038/s41467-022-29979-x)
Supplement: Supplementary file 6 — Source Data [file 41467_2022_29979_MOESM6_ESM.zip › Source Data SF2.xlsx]

## Sheet: SF2a
	WT
Days	% OTI in blood
0	0	0	0	0
3	0	0	0	0	0
5	1.05	1.24	1.85	1.43
6	8.76	8.32	9.26	11.2	16	12.8	12.4
7	8.3	18.1	17.6	15.3
9	6.18	4.95	3.67	5.3	7.06	5.22	4.77	6.99
13	4.26	4.86	3.2	2.55	1.1	2.12	2.4	2.1
	dKO
Days	% OTI in blood
0	0	0	0	0
3	0	0	0	0
5	1.23	0.54	1.41	0.67
6	10.6	10.7	8.19	8.61	6.88	5.03	6.13	3.46
7	8.67	7.19	12.3	7.6
9	5.53	5.11	2.05	3.73	3.29	2.02	3.48	2.61
13	1.52	1.12	2.08	0.83	1.37	1.02	0.56	1.14

## Sheet: SF2b
	WT
day	Frequency of KLRG1+ OTI (SLEC %)
5	28.3	39	30	31	21	36	35
6	53	49	53	49	54	49	54	49
7	64.7	68	62	68	51.2	50
	dKO
day	Frequency of KLRG1+ OTI (SLEC %)
5	41	49	43	51.2	51.2	64	43
6	72	66.2	75	66.6	61	66.5	64	60
7	67	70	74	80	71.2	38.3

## Sheet: SF2c
	WT
day	Frequency of IL7R+ OTI (MPEC %)
5	3.39	2.23	3.45	4.18	5.23	8.9	4.2
6	8.66	4	6	7
7	5.54	6.53	9	8	5.47	5.31
	dKO
day	Frequency of IL7R+ OTI (MPEC %)
5	2.4	1.5	1.5	0.81	5.24	2.28	9.9
6	5.37	4.86	4	3.7
7	2.7	3.94	3.71	2.47	5.4	2.5

## Sheet: SF2e
	% TNF IFN positive cells
	WT	dKO
	70	72
	69	82
	68	76.1
	56	80

## Sheet: SF2f
	geo mean TNF
	WT	dKO
	1484	2092
	1472	2415
	1704	2274
	1238	2261
