# Supplementary material for: The timing of differentiation and potency of CD8 effector function is set by RNA binding proteins
Source: Nat Commun. 2022 Apr 27;13:2274. doi: 10.1038/s41467-022-29979-x (PMC9046422; doi:10.1038/s41467-022-29979-x)
Supplement: Supplementary file 6 — Source Data [file 41467_2022_29979_MOESM6_ESM.zip › Source Data SF3.xlsx]

## Sheet: SF3a
	anti ZFP36	anti GAPDH

## Sheet: SF3b
	anti ZFP36L1	anti GAPDH

## Sheet: SF3c
	anti ZFP36

## Sheet: SF3d
	anti ZFP36L1

## Sheet: SF3e
	anti GAPDH

## Sheet: SF3f
	ZFP36 (AU)
Cas9NT	491.965	357.554	493.864
Cas9KO	76.9659	73.4455	96.832
CD4cre KO	26.1676
	ZFP36L1 (AU)
Cas9NT	4350.09	3137.73	3970.58
Cas9KO	598.32	506.929	570.321
CD4cre KO	184.719
