# Supplementary material for: The timing of differentiation and potency of CD8 effector function is set by RNA binding proteins
Source: Nat Commun. 2022 Apr 27;13:2274. doi: 10.1038/s41467-022-29979-x (PMC9046422; doi:10.1038/s41467-022-29979-x)
Supplement: Supplementary file 6 — Source Data [file 41467_2022_29979_MOESM6_ESM.zip › Source Data SF4.xlsx]

## Sheet: SF4b
		WT
	CTL target cell ratio	cell numbers x10^6
	0.25:1	0.258419	0.256129	0.24356
	0.5:1	0.481674	0.552204	0.474458
	0.75:1	0.860511	0.787103	0.875531
	1:1	1.00324	1.03016	1.13013
	2:1	2.30389	2.27336	2.50535
		dKO
	CTL target cell ratio	cell numbers x10^6
	0.25:1	0.301812	0.15617
	0.5:1	0.32385	0.382337
	0.75:1	0.556305	0.582146
	1:1	0.729286	0.913342
	2:1	1.74646	2.04053

## Sheet: SF4c
	WT
	Killing (%)
0:1	0	0.8	0	0	0	0	0	0
0.25:1	13.8	14.5	2.8	9.5	3.9	3.9	7.7	7.7
0.5:1	21.8	21.7	8.1	18.1	7.7	3.9	7.7	11.3
0.75:1	26.2	24.3	15.1	27.8	7.7	7.7	11.3	11.3
1:1	36.5	29.9	19.8	34	14.8	11.3	13.1	13.1
2:1	46.6	39.2	25.4	42.5	24.6	18.2	27.5	24.5
	dKO
	Killing (%)
0:1	0	0	0	0	0	0
0.25:1	25.5	21.5	20	11.7	11.4	11.3
0.5:1	38	36.2	21.1	19.8	20.1	21.4
0.75:1	43.1	39.7	33	34.9	28.1	30.4
1:1	43.1	49.3	43.4	38.6	39.4	40
2:1	54.9	59.4	54.2	55.3	48.4	55.9

## Sheet: SF4d
	Condition
	N.T.	CRISPR dKO	CD4cre dKO
Geo mean Granzyme B	3542.1	3696.3	4550.5
	3301.1	4392.3	5422.8
	3786.1	4312.8	4084.1
	3936.3	3161.2	4320.1
	3931.3	3134.7	4321.9
	4075.4	4314.7

## Sheet: SF4e
	% IFNg+		% IL2
	WT	dKO	WT	dKO
	76.1	72.9	4.59	3.73
	64.5	68.5	3.2	10.2
	62	58.8	3.4	13
	63.1	75.4	1.4	14
	74.3	89	4.6	19
	69.2	80.7	2.3	7.1

## Sheet: SF4f
	IFNg geo mean		IL2 geo mean
	WT	dKO	WT	dKO
	5575	6233	312	264
	4346	4208	75.8	524
	3267	2397	118	463
	4001	7465	178	291
	2681	9144	16.7	43.6
	2139	2913	41.1	62.9
