# Supplementary material for: The timing of differentiation and potency of CD8 effector function is set by RNA binding proteins
Source: Nat Commun. 2022 Apr 27;13:2274. doi: 10.1038/s41467-022-29979-x (PMC9046422; doi:10.1038/s41467-022-29979-x)
Supplement: Supplementary file 6 — Source Data [file 41467_2022_29979_MOESM6_ESM.zip › Source Data SF5.xlsx]

## Sheet: SF 5a
Cluster IV targets repressed early
	Tagln2	Itgal	Rrm2	Sept9	Scd2	Celf2	Cbx4	Fam111a	Vim	Thy1	Themis	Cdkn2d	Ddit4	Sgk1	Tm6sf1	Adcy7	Atp2a3	Fchsd2	Mctp2	Trp53i11	Iqsec1	Pdk1
0	0	0	0	0	0	0	0	0	0	0	0	0	0	0	0	0	0	0	0	0	0	0
6	-1.42078	-1.327	-1.32659	-1.70149	-1.56869	-1.40046	-1.57185	-2.14413	-1.54225	-1.53114	-1.71596	-1.7628	-2.25087	-2.35756	-2.08632	-1.84869	-1.97252	-1.87637	-1.3748	-1.63091	-1.46972	-1.47377
18	-1.00373	-0.519129	1.30678	-0.658154	-0.0931801	-0.582135	-1.25866	-0.601371	-1.34808	-1.929	-1.78753	-1.79904	-1.40306	-3.29677	-2.56601	-1.87587	-2.29758	-1.79674	-2.27695	-2.56073	-1.316	-1.70579
Values represent log2FC

## Sheet: SF5b
Cluster V targets repressed late
	Socs3	Zfp36	Myl12b	Gata3	Tmsb10	Nrros	Il21r	Dock10	Fos	Mast3	Cd247	Ly6e	Nlrc5	Plec	Pecam1	Znrf2	Esyt2	Gmip	Cdc42se1	Lef1	Ppp1r18	Ptpre	Trim30a	Ppm1h	Rap2b	Dusp10	Clec2i	Chd2	Klf3
0	0	0	0	0	0	0	0	0	0	0	0	0	0	0	0	0	0	0	0	0	0	0	0	0	0	0	0	0	0
6	-0.837781	-0.0323685	-0.482658	-1.12557	-0.542917	-1.18202	-0.485353	-1.13759	0.415192	-0.819017	-0.432608	-0.70497	-0.35247	-1.26692	-0.792396	-0.620486	-0.462857	-1.08125	-0.597419	-0.637564	-1.16314	-0.924718	-0.865188	-1.14438	-0.605026	-1.13834	-0.918032	-0.962195	-0.514095
18	-1.87506	-1.36291	-1.47351	-1.69918	-1.38035	-1.53114	-1.37603	-1.43135	-1.44775	-1.30481	-1.80515	-1.73865	-1.38558	-1.97418	-1.46813	-1.36734	-1.43343	-1.38848	-1.38691	-1.30623	-1.52411	-2.86305	-1.40961	-1.4055	-1.32522	-1.45173	-1.44984	-1.73443	-1.48996
Values represent log2FC

## Sheet: SF5c
number of genes in a a cluster sorted by function
	Secretion	Transcription Factors	Cell division	Signaling	Metabolism	Protein synthesis	Apoptosis	Cytoskeleton	Other
I	3	21	0	28	21	17	3	0	3
II	13	18	6	22	11	22	2	0	2
III	0	2	32	10	14	14	8	0	16
IV	0	0	13	36	9	4	0	27	9
V	0	13	3	48	0	0	0	20	13
