# Supplementary material for: The timing of differentiation and potency of CD8 effector function is set by RNA binding proteins
Source: Nat Commun. 2022 Apr 27;13:2274. doi: 10.1038/s41467-022-29979-x (PMC9046422; doi:10.1038/s41467-022-29979-x)
Supplement: Supplementary file 6 — Source Data [file 41467_2022_29979_MOESM6_ESM.zip › Source Data SF6.xlsx]

## Sheet: SF6b
	WT	dKO	WT	dKO IL2KO
Frequencies of KLRG1	24	51	22	37
CD8 OTI T cells (%)	11	38	13	33
	17	37	11	23
	14	26	13	28

## Sheet: SF6d
	WT	dKO	WT	dKO IL2KO
Frequencies of IL2 positive	24	17	23	2
CD8 OTI T cells (%)	29	29	21	1.5
	26	26	26	1.25
	31	30	23	1.5
