# Supplementary material for: The timing of differentiation and potency of CD8 effector function is set by RNA binding proteins
Source: Nat Commun. 2022 Apr 27;13:2274. doi: 10.1038/s41467-022-29979-x (PMC9046422; doi:10.1038/s41467-022-29979-x)
Supplement: Supplementary file 6 — Source Data [file 41467_2022_29979_MOESM6_ESM.zip › Source Data SF7.xlsx]

## Sheet: SF7b
Geo mean IRF8
time (h)	WT			dKO
0	671	690	717	713	814	867
3	909	917	950	1150	1086	1000
6	1011	937	948	1234	1014	1120
18	859	912	1046	1186	1192	1272
24	946	919	1157	1250	1067	1269

## Sheet: SF7e
Geo mean IRF8
time (h)	WT						dKO
0	811	963	657	913	1077	1019	901	905	1154	913	1077	1019
3	843	919	853	921	916	899	891	895	862	983	985	933
6	955	939	968	1056	1055		1079	1126	1033	1180	1235	1193
18	1082	1067		1548	1566	1651	1300	1318	1275	1903	2367	1966
24	1420	1152	1239	1634	1845	1696	2063	2079	1614	2649	2014	2072
